# Supplementary material for: Are Exercise-Induced Premature Ventricular Contractions Associated with Significant Coronary Artery Disease?
Source: J Clin Med. 2024 Nov 8;13(22):6735. doi: 10.3390/jcm13226735 (PMC11594783; doi:10.3390/jcm13226735)
Supplement: Supplementary file 1 [file jcm-13-06735-s001.zip]

Archive with 1 entries (1 files):
- jcm-3282625-supplementary.pdf
